# Supplementary material for: Sulfonated Amphiphilic Poly(α)glutamate Amine—A Potential siRNA Nanocarrier for the Treatment of Both Chemo-Sensitive and Chemo-Resistant Glioblastoma Tumors
Source: Pharmaceutics. 2021 Dec 20;13(12):2199. doi: 10.3390/pharmaceutics13122199 (PMC8705840; doi:10.3390/pharmaceutics13122199)
Supplement: Supplementary file 1 [file pharmaceutics-13-02199-s001.zip]

Archive with 1 entries (1 files):
- pharmaceutics-1506919-supplementary.pdf
